# Supplementary material for: Exploring the Genomic Diversity and Antimicrobial Susceptibility of Bifidobacterium pseudocatenulatum in a Vietnamese Population
Source: Microbiol Spectr. 2021 Sep 15;9(2):e00526-21. doi: 10.1128/Spectrum.00526-21 (PMC8557894; doi:10.1128/Spectrum.00526-21)
Supplement: SUPPLEMENTAL FILE 1 — Supplemental material. Download SPECTRUM00526-21_Supp_2_seq11.csv, CSV file, 0.01 MB [file spectrum00526-21_supp_2_seq11.csv]

Table S1 Genome accession numbers for Bifidobacterium pseudocatenulatum sequences used in this study.
ID	Accession/Assembly_ID	Country	Collection_year	ermX	tetO_W	gyrA_115	gyrA_119
GCA_000708005.1_Spain	GCA_000708005.1	Spain	2011	0	0	S	D
GCA_002075945.1_Italy	GCA_002075945.1	Italy		0	0	F	D
GCA_003436025.1_China	GCA_003436025.1	China	2014	0	1	A	D
GCA_003436315.1_China	GCA_003436315.1	China	2014	1	0	S	D
GCA_003436545.1_China	GCA_003436545.1	China	2013	0	0	S	N
GCA_003436955.1_China	GCA_003436955.1	China	2014	1	0	S	G
GCA_003437075.1_China	GCA_003437075.1	China	2013	0	0	S	D
GCA_003437155.1_China	GCA_003437155.1	China	2013	1	0	S	D
GCA_003437435.1_China	GCA_003437435.1	China	2013	1	0	S	D
GCA_003437825.1_China	GCA_003437825.1	China	2013	0	0	S	D
GCA_003437835.1_China	GCA_003437835.1	China	2013	0	0	S	D
GCA_003438405.1_China	GCA_003438405.1	China	2013	0	1	F	D
GCA_003439655.1_China	GCA_003439655.1	China	2014	0	1	S	G
GCA_003458965.1_China	GCA_003458965.1	China	2013	1	0	F	D
GCA_003459475.1_China	GCA_003459475.1	China	2013	0	0	S	D
GCA_003460425.1_China	GCA_003460425.1	China	2013	0	1	F	D
GCA_003463425.1_China	GCA_003463425.1	China	2013	1	0	F	D
GCA_003463455.1_China	GCA_003463455.1	China	2013	0	0	F	D
GCA_003463505.1_China	GCA_003463505.1	China	2013	0	0	S	D
GCA_003464925.1_China	GCA_003464925.1	China	2013	0	0	S	D
GCA_003465065.1_China	GCA_003465065.1	China	2013	0	0	S	D
GCA_003465135.1_China	GCA_003465135.1	China	2013	0	0	Y	D
GCA_003465385.1_China	GCA_003465385.1	China	2013	0	0	S	D
GCA_003465775.1_China	GCA_003465775.1	China	2012	0	0	F	D
GCA_003466105.1_China	GCA_003466105.1	China	2012	1	0	F	D
GCA_003467065.1_China	GCA_003467065.1	China	2014	0	0	S	D
GCA_003467515.1_China	GCA_003467515.1	China	2014	0	0	S	A
GCA_003467755.1_China	GCA_003467755.1	China	2013	1	1	S	D
GCA_003467785.1_China	GCA_003467785.1	China	2013	1	1	S	D
GCA_003468555.1_China	GCA_003468555.1	China	2013	1	0	A	D
GCA_003470125.1_China	GCA_003470125.1	China	2013	0	1	S	D
GCA_003471295.1_China	GCA_003471295.1	China	2013	1	1	S	D
GCA_003471325.1_China	GCA_003471325.1	China	2013	1	0	S	D
GCA_003471415.1_China	GCA_003471415.1	China	2013	1	0	S	D
GCA_003471505.1_China	GCA_003471505.1	China	2013	1	1	F	D
GCA_003472415.1_China	GCA_003472415.1	China	2013	1	1	A	D
GCA_003472545.1_China	GCA_003472545.1	China	2013	1	1	S	D
GCA_003472575.1_China	GCA_003472575.1	China	2013	1	1	S	D
GCA_003472685.1_China	GCA_003472685.1	China	2012	1	0	S	D
GCA_003472725.1_China	GCA_003472725.1	China	2012	1	0	S	D
GCA_003473025.1_China	GCA_003473025.1	China	2013	1	1	F	D
GCA_003473115.1_China	GCA_003473115.1	China	2013	1	1	F	D
GCA_003474835.1_China	GCA_003474835.1	China	2014	1	0	S	A
GCA_003952825.1_Korea	GCA_003952825.1	Korea	2017	0	1	S	D
GCA_004167565.1_USA	GCA_004167565.1	USA	2015	0	0	S	D
GCA_005844335.1_USA	GCA_005844335.1	USA	2015	0	0	S	D
GCA_015549915.1_USA	GCA_015549915.1	USA	2016	0	1	F	D
GCA_015550275.1_USA	GCA_015550275.1	USA	2015	0	0	S	D
GCA_015551625.1_USA	GCA_015551625.1	USA	2018	0	0	S	D
GCA_015552115.1_USA	GCA_015552115.1	USA	2017	0	0	F	D
GCA_015556885.1_USA	GCA_015556885.1	USA	2014	0	0	F	G
GCA_015557305.1_USA	GCA_015557305.1	USA	2015	0	1	S	D
GCA_015559175.1_USA	GCA_015559175.1	USA	2018	0	0	S	D
GCA_015667675.1_USA	GCA_015667675.1	USA	2016	0	1	S	D
GCA_015669695.1_USA	GCA_015669695.1	USA	2016	0	0	S	D
GCA_015669825.1_USA	GCA_015669825.1	USA	2017	0	0	S	D
GCA_017743235.1_China	GCA_017743235.1	China	2019	0	0	S	G
GCA_902505395.1_UK	GCA_902505395.1	UK	2014	1	0	S	D
GCA_902505405.1_UK	GCA_902505405.1	UK	2014	1	0	S	D
GCA_902505415.1_UK	GCA_902505415.1	UK	2014	1	0	S	D
GCA_902505425.1_UK	GCA_902505425.1	UK	2014	1	0	S	D
GCF_001405035.1_UK	GCF_001405035.1	UK	2013	0	0	S	D
GCF_001685965.1_Japan	GCF_001685965.1	Japan		0	1	S	D
GCF_001685985.1_Japan	GCF_001685985.1	Japan		0	0	S	D
GCF_001686005.1_Japan	GCF_001686005.1	Japan		0	0	S	D
GCF_001686025.1_Japan	GCF_001686025.1	Japan		0	0	S	D
GCF_001686045.1_Japan	GCF_001686045.1	Japan		0	0	S	D
GCF_001686065.1_Japan	GCF_001686065.1	Japan		0	1	S	D
CECT7765	GCA_000940535.1	Spain	2014	0	0	S	D
C15_China	LT671997	China	2014-2016	0	0	S	D
C1_China	LT671996	China	2014-2016	0	0	S	D
C55_China	LT671999	China	2014-2016	0	0	S	D
C62_China	LT671998	China	2014-2016	0	0	S	D
C95_China	LT671995	China	2014-2016	0	0	S	D
DSM20438	NZ_AP012330		1979	0	0	S	D
A05-A12	This study	Vietnam	2017	1	0	V	D
A05-B12	This study	Vietnam	2017	1	0	V	D
A05-C11	This study	Vietnam	2017	1	0	V	D
A05-C12	This study	Vietnam	2017	1	0	V	D
A05-D11	This study	Vietnam	2017	1	1	F	D
A05-D12	This study	Vietnam	2017	1	0	V	D
A05-G11	This study	Vietnam	2017	1	0	V	D
A07-4	This study	Vietnam	2017	0	0	S	D
A07-C1	This study	Vietnam	2017	0	0	S	D
A07-C6	This study	Vietnam	2017	0	0	S	D
A10-B3	This study	Vietnam	2017	1	0	F	D
A10-C2	This study	Vietnam	2017	1	0	F	D
A10-C3	This study	Vietnam	2017	1	0	F	D
A10-F2	This study	Vietnam	2017	1	0	F	D
A11-C1	This study	Vietnam	2017	0	0	S	D
A11-D1	This study	Vietnam	2017	0	0	S	D
A11-E1	This study	Vietnam	2017	0	0	S	D
A11-F12	This study	Vietnam	2017	0	0	S	D
A11-F1	This study	Vietnam	2017	0	0	S	D
A11-G12	This study	Vietnam	2017	0	0	S	D
A12-B4	This study	Vietnam	2017	1	0	S	G
A12-E3	This study	Vietnam	2017	1	0	S	G
A16-B5	This study	Vietnam	2017	1	0	F	G
A16-E4	This study	Vietnam	2017	1	0	F	G
A16-G5	This study	Vietnam	2017	1	0	Y	D
C01-C5	This study	Vietnam	2017	1	1	S	D
C01-D5	This study	Vietnam	2017	1	1	S	D
C01-H5	This study	Vietnam	2017	1	1	S	D
C02-A8	This study	Vietnam	2017	0	0	S	G
C03-2	This study	Vietnam	2017	1	0	F	D
C03-A10	This study	Vietnam	2017	1	1	S	D
C03-A5	This study	Vietnam	2017	1	0	F	D
C03-A9	This study	Vietnam	2017	1	1	S	D
C04-A7	This study	Vietnam	2017	1	0	S	D
C04-B7	This study	Vietnam	2017	1	0	S	D
C04-C7	This study	Vietnam	2017	0	0	S	D
C04-C8	This study	Vietnam	2017	1	0	S	D
C04-D7	This study	Vietnam	2017	1	0	S	D
C04-H6	This study	Vietnam	2017	1	0	S	D
C04-H7	This study	Vietnam	2017	1	0	S	D
C10-B4	This study	Vietnam	2017	1	1	S	D
C10-B5	This study	Vietnam	2017	1	0	S	G
C10-B7	This study	Vietnam	2017	1	1	S	D
C10-C5	This study	Vietnam	2017	1	0	S	G
C14-H4	This study	Vietnam	2017	0	1	S	D
C16-B9	This study	Vietnam	2017	0	0	S	D
C16-D8	This study	Vietnam	2017	0	0	F	D
C16-F8	This study	Vietnam	2017	1	0	F	D
C16-G8	This study	Vietnam	2017	0	0	F	D
